# Supplementary material for: Exploration of the varieties differences on the volatile and non-volatile metabolites of Alpinia galanga and Myristica fragrans utilizing electronic sensing evaluation and untargeted metabolomics analysis
Source: Food Chem X. 2025 May 9;28:102514. doi: 10.1016/j.fochx.2025.102514 (PMC12145681; doi:10.1016/j.fochx.2025.102514)
Supplement: Supplementary file 2 — Supplementary material 2 [file mmc2.xlsx]

## Sheet: Sheet1
Compound ID	Name	super class	Class	CAS	HMDB.ID	Adducts	Formula	Measured value (m/z)	MS/MS(m/z)	Score	Fragmentation Score	Mass Error (ppm)	Isotope Similarity
6.73_207.1376m/z	Ibuprofen	——	——	15687-27-1	HMDB0001925	M+H	C13H18O2	207.138	93.0694	43.4	26.7	-1.83684	92.5315
0.58_735.6778m/z	(5Z,7E)-9,10-Seco-5,7,10(19)-cholestatriene	Lipids and lipid-like molecules	Steroids and steroid derivatives	5273-85-8	HMDB0245858	M+H, M+Na	C12H16O3	209.116	168.0774，193.0857，208.1088	41.9	15	-3.98002	98.952
0.60_633.1277m/z	Petunidin	Phenylpropanoids	Flavonoids	151-05-3	HMDB0003173	M+FA-H	C12H16O2	237.113		38.1	0	-0.651767	91.3671
0.62_272.0670m/z	Pelargonidin	Phenylpropanoids	Flavonoids	42924-53-8	HMDB0003263	M+H	C15H16O2	229.122		37.5	0	-3.25918	91.1342
0.63_145.0500m/z	3-Hexenedioic acid	Lipids and lipid-like molecules	Fatty Acyls	57-63-6	HMDB0000393	M+H	C20H24O2	297.184	205.1222，297.1846	39.9	6.35	-2.42614	96.0131
0.65_85.0293m/z	gamma-Butyrolactone	Organoheterocyclic compounds	Lactones	86787-28-2	HMDB0000549	M+FA-H	C16H26O2	295.191	295.19	37.6	0	-3.14173	91.7479
0.87_97.0287m/z	2-Furancarboxaldehyde	Organooxygen compounds	Organooxygen compounds	1225-01-0	HMDB0032914	2M+H	C9H14O	277.215		40.6	12.6	-2.82412	93.854
3.17_109.0291m/z	Pyrocatechol	Benzenoids	Phenols	96-76-4	HMDB0000957	M+H	C14H22O	207.174	97.0637，151.1113，189.1637，207.1736	50.5	57	-1.60858	97.2843
4.36_217.1083m/z	3-Hydroxysebacic acid	Organic acids and derivatives	Hydroxy acids and derivatives	4674-50-4	HMDB0000350	M+H	C15H22O	219.174	119.0851，147.1169	41.3	17.8	0.0406189	88.645
4.53_287.1505m/z	4-Hydroxycyclohexylcarboxylic acid	Organooxygen compounds	Organooxygen compounds	2416-19-5	HMDB0001988	M+Na	C16H30O2	277.214	191.1775，233.1883	47.6	40.7	0.860827	98.5232
4.53_289.0714m/z	Epicatechin	Phenylpropanoids	Flavonoids	91-20-3	HMDB0001871	M+FA-H	C10H8	173.06		37.1	0	-3.69663	89.7311
4.59_295.1403m/z	Mevalonic acid	Lipids and lipid-like molecules	Fatty Acyls	10032-00-5	HMDB0000227	M+FA-H	C14H22O3	283.154		37	0	-3.476	88.8774
4.64_237.0769m/z	3,4,5-Trimethoxycinnamic acid	Lipids and lipid-like molecules	Cinnamic acids and derivatives	——	HMDB0002511	M+H	C15H20	201.164	91.0535，189.1633	42.8	26.9	-0.988956	88.3848
4.76_303.0490m/z	Quercetin	Phenylpropanoids	Flavonoids	100-52-7	HMDB0005794	M+H	C7H6O	107.049	77.0378，79.0537，91.0535，107.0487	50.5	55.1	-0.598475	98.3784
4.91_193.0547m/z	3-(Methylthio)propyl acetate	Organic acids and derivatives	Carboxylic acids and derivatives	21080-41-1	HMDB0031717	M+H	C11H14O3	195.101	181.086	45.5	37.7	-1.44328	91.3973
4.94_287.0543m/z	Luteolin	Phenylpropanoids	Flavonoids	108352-70-1	HMDB0005800	M+H	C16H14O4	271.096	91.0536，107.0502，121.0299，167.0333	41.2	14.6	-1.2708	92.8478
4.99_287.1500m/z	4-Hydroxycyclohexylcarboxylic acid	Organooxygen compounds	Organooxygen compounds	302-79-4	HMDB0001988	2M+H	C10H14O	301.215	119.0850，301.2150	41.8	24.9	-3.19373	88.0675
5.01_195.1013m/z	(R)-3-Hydroxy-5-phenylpentanoic acid	Organic acids and derivatives	Hydroxy acids and derivatives	5989-27-5	HMDB0031517	M+H	C10H16	137.132	81.0699，93.0692	42.1	20.9	-1.37149	91.1878
5.01_391.1413m/z	Homoveratric acid	Benzenoids	Benzene and substituted derivatives	——	HMDB0000434	M+FA-H	C21H24O7	433.15		37.9	0	0.186536	89.715
5.03_317.0644m/z	Isorhamnetin	Phenylpropanoids	Flavonoids	21040-45-9	HMDB0002655	M+H	C11H12O2	177.091	137.0593，177.0915	46.5	37.5	-2.06695	97.3447
5.12_173.0812m/z	Suberic acid	Lipids and lipid-like molecules	Fatty Acyls	92345-48-7	HMDB0000893	2M-H	C9H16O3	343.212		38.1	0	-0.50176	90.9539
5.22_519.2000m/z	Celerin	Phenylpropanoids	Coumarins and derivatives	35783-10-9	HMDB0030110	M+H, M+Na	C10H10O2	163.075	77.0377，131.0489，163.0748	49.7	52.8	-2.78169	98.736
5.26_193.0502m/z	Cinnamic acid	Lipids and lipid-like molecules	Cinnamic acids and derivatives	3650—09—7	HMDB0000567	2M+H	C10H14O2	333.206	133.0648，150.067	40	10.8	-0.61519	90.0565
5.38_171.0657m/z	2-Octenedioic acid	Lipids and lipid-like molecules	Fatty Acyls	95341-44-9	HMDB0000341	M+FA-H	C17H30O3	327.218		39.1	0	-0.535063	95.9628
5.38_265.1401m/z	2-Carboxy-4-dodecanolide	Organoheterocyclic compounds	Lactones	3569—10—6	HMDB0030987	M+FA-H	C15H22O2	279.16	235.1687，279.1586	39.4	6.61	0.542382	91.242
5.53_239.0555m/z	Ferulic acid	Lipids and lipid-like molecules	Cinnamic acids and derivatives	——	HMDB0000954	M+Na	C10H18O3	209.116	209.116	39.4	7.59	4.58837	94.6963
5.55_285.1701m/z	L-Menthyl acetoacetate	terpenoid compounds	Prenol lipids	——	HMDB0032369	2M-H	C16H18N2O2	539.266		34.3	0	0.190608	71.8665
5.57_580.2152n	(+)-7-epi-Syringaresinol 4'-glucoside	Lignans compounds	Lignan glycosides	508-02-1	HMDB0038261	M+Na	C30H48O3	479.348	165.0904，301.2149	39.5	14.3	-2.8447	86.6214
5.58_341.1240m/z	Coniferin	Organooxygen compounds	Organooxygen compounds	2430-94-6	HMDB0013682	M+Na	C12H22O2	221.15	179.1033，221.1525	38.8	4.49	-3.65236	93.8763
5.67_283.1543m/z	Geranyl acetoacetate	Lipids and lipid-like molecules	Fatty Acyls	111-14-8	HMDB0038256	M+FA-H	C13H26O2	259.191		38.3	0	-1.8701	93.8658
5.69_271.0604m/z	Apigenin	Phenylpropanoids	Flavonoids	108-95-2	HMDB0002124	M+H	C12H12O2	189.091	77.0385	40.9	7.75	-1.37428	98.5283
5.85_277.1424m/z	Tyrosol	Benzenoids	Phenols	1195-32-0	HMDB0004284	2M+H	C10H12	265.195	105.0695，119.0850	40.5	10	-1.49269	94.2013
5.85_300.1364n	Myrigalone E	Phenylpropanoids	Linear 1,3-diarylpropanoids	——	HMDB0030755	M+Na	C13H22O4	265.14	265.139	38.3	0	-3.90408	95.9554
5.91_207.0661m/z	(R)-2-Benzylsuccinate	Phenylpropanoids	Phenylpropanoic acids	79559-61-8	HMDB0012127	M+Na	C20H24O4	351.155	119.0489，286.1199	43.6	33.6	-4.49911	89.3924
5.94_273.0753m/z	Naringenin	Phenylpropanoids	Flavonoids	104-27-8	HMDB0002670	M-H	C13H16O4	235.098		37.1	0	-0.228973	85.9576
5.97_397.0970m/z	Succinylaminoimidazole carboxamide riboside	Nucleosides, nucleotides, and analogues	Imidazole ribonucleosides and ribonucleotides	99-82-1	HMDB0240295	M+Na	C10H20	163.146	83.0846	38.8	6.16	2.6533	90.8055
5.98_301.0708m/z	Phenylglyoxylic acid	Benzenoids	Benzene and substituted derivatives	——	HMDB0001587	M+H	C11H10O3	191.07	148.0505，163.0748，191.0704	46.1	33.5	-1.6321	98.7371
6.01_237.1131m/z	2-Methyl-1-phenyl-2-propanyl acetate	Benzenoids	Benzene and substituted derivatives	104-55-2	HMDB0031571	M+H	C9H8O	133.064	89.0379	52	66.2	-4.09935	98.7435
6.05_331.0804m/z	3,7-Dimethylquercetin	Phenylpropanoids	Flavonoids	103-82-2	HMDB0029263	M+H	C8H8O2	137.059	119.049	42.6	19.9	-2.97701	96.7752
6.12_343.2124m/z	Tetrahydrofurfuryl butyrate	Lipids and lipid-like molecules	Fatty Acyls	7323-86-6	HMDB0036188	2M+H	C10H10O2	325.142	115.0537，133.0645，147.0453，	40.3	15.4	-3.84745	90.5662
6.16_433.1505m/z	Vestitone 7-glucoside	Phenylpropanoids	Isoflavonoids	——	HMDB0033012	2M-H	C27H44	735.678		36	0	-4.81417	85.6811
6.32_191.0700m/z	7-Methoxy-6-methyl-2H-1-benzopyran-2-one	Phenylpropanoids	Coumarins and derivatives	1221262-11-8	HMDB0032991	M+FA-H	C17H24O2	305.176	305.176	36.5	0.443	2.29492	84.8906
6.53_229.1216m/z	Nabumetone	Benzenoids	Naphthalenes	59557-05-0	HMDB0014604	M-H	C14H30O2Si2	285.17		34	0	-3.63107	74.0492
6.68_173.0603m/z	Naphthalene	Benzenoids	Naphthalenes	53643-07-5	HMDB0029751	M+H	C15H24O	221.19	67.0530，81.0692，91.0538，133.1007，147.1165，203.1783	47.2	41.1	-2.02201	97.4183
6.93_133.0642m/z	Cinnamaldehyde	Phenylpropanoids	Cinnamaldehydes	7694-45-3	HMDB0003441	M+Na	C10H14O2	189.089	133.0648，150.0670	42.6	27.8	0.433363	85.5928
7.24_107.0491m/z	Benzaldehyde	Benzenoids	Benzene and substituted derivatives	101-86-0	HMDB0006115	M+H	C15H20O	217.158	133.065	39.8	13.8	-1.54348	86.8465
7.25_327.2175m/z	Corchorifatty acid F	Lipids and lipid-like molecules	Fatty Acyls	1577-96-4	HMDB0035919	M+FA-H	C15H26O2	283.192		38.1	0	0.776543	91.3763
7.44_310.1208n	Pentaporphyrin I	Organoheterocyclic compounds	Tetrapyrroles and derivatives	51782-06-0	HMDB0000839	M+Na	C11H18O2	205.119	67.0532，91.0537，133.1002	39.5	5.95	-4.85708	97.0422
7.48_271.0961m/z	3,5-Dimethoxy-2,7-phenanthrenediol	Benzenoids	Phenanthrenes and derivatives	27854-40-6	HMDB0031612	M+H	C14H22	191.179	83.0854，109.1008，121.1008，191.1783	43.7	22.8	-0.1497	95.8552
7.64_267.1593m/z	Rishitin	Organooxygen compounds	Organooxygen compounds	60-33-3	HMDB0035593	M+Na	C18H32O2	303.231	147.1150，175.1471，245.1514，269.1855	42.9	22.7	4.16279	96.873
7.73_259.1911m/z	Heptanoic acid	Lipids and lipid-like molecules	Fatty Acyls	943-89-5	HMDB0000666	M+FA-H	C19H18O4	355.118	163.0384，296.1053，340.0962	42	14.7	-1.35371	97.1595
7.80_199.0519m/z	2,4(1H,3H)-Pyrimidinedione, 1-(2,3-dihydro-2-furanyl)-5-fluoro-	Organoheterocyclic compounds	Diazines	13910-23-1	HMDB0245488	M+H	C10H10O	147.081	91.0539，133.0648，147.0807	40.8	16.8	3.67206	91.3995
7.86_325.1422m/z	6-Ketoestriol	Lipids and lipid-like molecules	Steroids and steroid derivatives	77—06—5	HMDB0000530	M+H	C19H22O6	347.15	77.0380，216.1130，232.1094，247.1326	46.3	39.7	3.76847	96.2883
7.93_339.1221m/z	Otobanone	Lignans compounds	Aryltetralin lignans	456-59-7	HMDB0030618	M+H	C17H24O3	277.18	165.089	42.8	28.6	0.580471	85.9563
7.94_283.1917m/z	2-Octenoic acid	Lipids and lipid-like molecules	Fatty Acyls	2479-90-5	HMDB0000392	M+Na	C24H30O8	469.183	251.126	40.8	11.3	-0.397422	92.9645
8.12_355.1183m/z	4-Methoxycinnamic acid	Lipids and lipid-like molecules	Cinnamic acids and derivatives	6915-17-9	HMDB0002040	M+Na	C13H26O2	237.181		36.6	0	-4.96644	88.5691
8.15_221.1895m/z	Nootkatol	terpenoid compounds	Prenol lipids	15031-05-7	HMDB0013688	M+Na	C11H18O2	205.12	91.0537，105.0697	39.6	5.88	-0.798845	93.3194
8.18_177.0906m/z	Cinnamyl acetate	Benzenoids	Benzene and substituted derivatives	78859-49-1	HMDB0029699	M+H	C20H20O5	341.139	163.0747，205.0858	42.1	14.7	1.02621	97.1879
8.20_189.0907m/z	Phenol	Benzenoids	Phenols	——	HMDB0000228	M+H	C12H14	159.117	81.0692，91.0537，145.1006，159.1664	44.8	33.3	-1.01018	92.1288
8.29_295.1907m/z	Tanacetol B	terpenoid compounds	Prenol lipids	173074-85-6	HMDB0035075	M+H	C18H32O	265.252	55.0531，69.0689，265.2508	40.6	5.45	-0.796224	98.6288
8.34_279.1603m/z	Valerenic acid	terpenoid compounds	Prenol lipids	116-02-9	HMDB0030016	M+Na	C9H18O	165.124	121.1	40.8	15.3	-4.73085	94.0669
8.39_235.0975m/z	1-(4-Methoxyphenyl)-1-penten-3-one	Benzenoids	Phenol ethers	120-80-9	HMDB0030905	M-H	C6H6O2	109.029		38.2	0	-3.6613	95.3963
8.43_469.1831m/z	Estrone glucuronide	Lipids and lipid-like molecules	Steroids and steroid derivatives	99-87-6	HMDB0004483	M+H	C10H14	135.117	69.0693，81.0694	46	41	-2.11468	91.3347
8.50_173.0944m/z	Thymol	terpenoid compounds	Prenol lipids	17419-81-7	HMDB0001878	2M-H	C7H12O3	287.15		38	0	1.5918	91.9922
8.51_217.1584m/z	2-Hexyl-3-phenyl-2-propenal	Phenylpropanoids	Cinnamaldehydes	7785-53-7	HMDB0031736	M+Na	C10H18O	177.125	177.125	41.8	15	2.44387	97.0601
8.61_261.1835m/z	Geranyl 3-methylbutanoate	Lipids and lipid-like molecules	Fatty Acyls	109-20-6	HMDB0029350	M+Na	C15H26O2	261.184		37.8	0.682	4.39423	93.3526
8.68_162.0676n	4,5-Dihydro-1-benzoxepin-3(2H)-one	Organoheterocyclic compounds	Benzoxepines	14002-93-8	HMDB0029714	M+H, M+Na	C12H12O2	189.091	69.069	40	5.76	-1.44149	95.8039
8.68_341.1387m/z	Dolichin B	Phenylpropanoids	Isoflavonoids	18016-80-3	HMDB0029468	M-H	C19H30O5	337.202	337.2	38.1	0	0.501527	91.291
8.76_219.1744m/z	Nookatone	terpenoid compounds	Prenol lipids	17419-81-7	HMDB0013687	2M-H	C7H12O3	287.15		38.4	0	-0.161877	91.9922
8.77_387.1451m/z	Austrobailignan 7	Lignans compounds	Furanoid lignans	501-94-0	HMDB0030859	2M+H	C8H10O2	277.142	77.0383	38.1	0.539	-3.64746	94.1657
8.78_343.1549m/z	Gravelliferone	Phenylpropanoids	Coumarins and derivatives	——	HMDB0030729	M+Na	C20H24O5	367.151	163.0746，367.1516	42.1	14.7	-2.08939	98.2049
8.83_137.0593m/z	Phenylacetic acid	Benzenoids	Benzene and substituted derivatives	21316-80-3	HMDB0000209	M-H	C20H24O5	343.155	343.153	39.1	0	-0.644986	96.4783
8.84_344.1611n	2-(4-Allyl-2-methoxyphenoxy)-1-(4-hydroxy-3-methoxyphenyl)-1-propanol	Lignans compounds	Lignans, neolignans and related compounds	83725-57-9	HMDB0031753	M+FA-H	C19H36O	325.276	227.2004，255.2315	38.2	4.28	4.23854	91.8443
8.88_254.0627m/z	N2-Succinyl-L-glutamic acid 5-semialdehyde	Organic acids and derivatives	Carboxylic acids and derivatives	——	HMDB0001180	M+H	C12H9F2NO3	254.063		37.3	0	1.56086	88.5517
8.88_305.1764m/z	5'-Carboxy-gamma-chromanol	Organoheterocyclic compounds	Benzopyrans	13270-60-5	HMDB0012799	2M-H	C16H13O7+	633.128	633.125	36.6	0	4.23946	87.8801
8.90_121.0646m/z	4-Hydroxystyrene	Benzenoids	Benzene and substituted derivatives	——	HMDB0004072	M+H	C17H14O6	315.086		35.9	0.733	-2.58969	81.9699
8.92_313.0712m/z	Homolanthionine	Organic acids and derivatives	Carboxylic acids and derivatives	31982-10-2	HMDB0002034	M-H	C17H14O6	313.071	313.073	38.8	0	-1.68143	95.8024
8.95_315.0855m/z	4',7-Dihydroxy-2',5-dimethoxyisoflavone	Phenylpropanoids	Isoflavonoids	29311-53-3	HMDB0029307	2M+H	C3H4O2	145.05	73.0275，97.0279，109.0280	41.6	15.9	3.39038	96.3233
8.95_519.2036m/z	Sildenafil	Benzenoids	Benzene and substituted derivatives	491-80-5	HMDB0005039	M-H	C16H12O5	283.061	268.038	41.1	10.2	-1.22735	96.565
8.99_237.1835m/z	Tridecanoic acid	Lipids and lipid-like molecules	Fatty Acyls	638-53-9	HMDB0000910	M+Na	C13H26O2	237.183		37.6	0	4.64029	93.4148
9.01_191.1045m/z	trans-4,5-epoxy-2(E)-decenal	Organooxygen compounds	Organooxygen compounds	39039-37-7	HMDB0013105	2M+H	C7H12O	225.185		39.1	1.89	0.791744	94.5535
9.04_259.0939m/z	Ethyl vanillin isobutyrate	Benzenoids	Phenol esters	490-46-0	HMDB0037683	M-H	C15H14O6	289.071	289.071	39	2.75	-1.25115	93.7345
9.05_153.0521m/z	2-Methyl-3-ketovaleric acid	Organic acids and derivatives	Keto acids and derivatives	288-32-4	HMDB0000408	M+H	C3H4N2	69.0446		38.8	0	-1.92228	96.1341
9.05_208.1091n	Isoelemicin	Benzenoids	Phenol ethers	93-40-3	HMDB0029867	M+FA-H	C19H22O6	391.141	153.0548，391.1378	38.7	2.03	4.22416	96.2222
9.12_287.2220m/z	Caprylic acid	Lipids and lipid-like molecules	Fatty Acyls	124-07-2	HMDB0000482	2M-H	C8H16O2	287.222		38.8	0	-2.62923	97.0188
9.13_283.0608m/z	Biochanin A	Phenylpropanoids	Isoflavonoids	71160-24-2	HMDB0002338	2M+H	C10H16O2	337.237		37.5	1.83	0.192133	85.9398
9.14_137.1323m/z	(+)-Limonene	terpenoid compounds	Prenol lipids	124151-33-3	HMDB0003375	M+FA-H	C14H24O3Si2	341.124		36.2	0	-2.09677	83.5469
9.15_389.1603m/z	Tryptophyl-Tryptophan	Organic acids and derivatives	Carboxylic acids and derivatives	14925-93-0	HMDB0029094	M+Na	C6H10O3	153.052		39.8	0.696	-0.52182	98.8975
9.27_351.0848m/z	Zapotinin	Phenylpropanoids	Flavonoids	2628-17-3	HMDB0029677	M+H	C8H8O	121.065	77.0378，103.0538，121.0645	51.3	67.1	-1.75483	91.4687
9.31_179.1045m/z	4-Hydroxynonenal	Lipids and lipid-like molecules	Fatty Acyls	75899-68-2	HMDB0004362	M+Na	C9H16O2	179.104		40.2	4.79	1.55029	98.3068
9.31_181.0854m/z	3-Methoxybenzenepropanoic acid	Phenylpropanoids	Phenylpropanoic acids	17238-05-0	HMDB0011751	M+H	C15H12O4	257.081	242.0569，257.0807	46.8	36	-0.201294	98.1617
9.32_367.1509m/z	1-(1,2,3,4,5-Pentahydroxypent-1-yl)-1,2,3,4-tetrahydro-beta-carboline-3-carboxylate	Organoheterocyclic compounds	Benzopyrans	7690-51-9	HMDB0012492	M+H	C15H11O5+	272.067	109.028	36.1	0.417	-3.31666	83.9776
9.40_217.1194m/z	4-Hydroxypropofol	Benzenoids	Benzene and substituted derivatives	14813-20-8	HMDB0014018	M+Na	C18H16O6	351.085		32.7	0	2.84381	66.8796
9.49_151.0747m/z	Hydrocinnamic acid	——	——	501-52-0	HMDB0000764	M+H	C9H10O2	151.075	103.0536，118.0407，124.0515，150.0671	48.3	51.8	-4.16335	94.7601
9.49_165.0902m/z	2-Phenylbutyric acid	Benzenoids	Benzene and substituted derivatives	10516-71-9	HMDB0000329	M+H	C10H12O3	181.085	107.0488，118.0408，150.0669，165.0903	49.1	52.5	-2.6323	96.3714
9.59_267.1947m/z	4-Hydroxy-3-methoxy-2,10-bisaboladien-9-one	terpenoid compounds	Prenol lipids	18178-54-6	HMDB0033917	M+FA-H	C14H22O2	267.159		36.2	0	-3.7586	85.3897
9.61_387.1808m/z	7-(4-Hydroxy-3-methoxyphenyl)-5-methoxy-1-phenyl-3-heptanone	Phenylpropanoids	Diarylheptanoids	104-09-6	HMDB0029525	M+H	C9H10O	135.08	77.0378，91.0536，118.0409，121.0643	49.4	51.7	-3.22201	99.1377
9.62_189.0887m/z	Perillic acid	terpenoid compounds	Prenol lipids	134454-31-2	HMDB0004586	M+Na	C10H16O2	191.104	175.074	44	28.7	1.30123	92.9803
9.62_337.2022m/z	Lisuride	Organoheterocyclic compounds	Quinolines and derivatives	139755-83-2	HMDB0014727	2M-H	C15H16O4	519.204	161.0957，503.1722	38.8	9.64	2.3188	86.8749
9.70_177.1254m/z	alpha-Terpineol	terpenoid compounds	Prenol lipids	——	HMDB0004043	M+H, M+Na	C8H12	109.101	107.0848，131.0835	39.2	10.9	-1.76474	87.3359
9.71_108.0937n	(Z)-1,3-Octadiene	Organooxygen compounds	Unsaturated hydrocarbons	——	HMDB0061897	M+H	C11H12O3	193.086		46.5	37.6	-1.72027	96.8923
9.71_257.1881m/z	2,6-Di-tert-butyl-4-ethylphenol	Benzenoids	Benzene and substituted derivatives	83161-95-9	HMDB0040179	2M-H	C11H14O3	387.181		34	1.05	-1.4165	70.4341
9.72_201.1636m/z	(S)-gamma-Calacorene	terpenoid compounds	Prenol lipids	96-48-0	HMDB0036451	M-H	C4H6O2	85.0293	85.0289	42.4	19.2	-2.13718	95.2753
9.72_263.1991m/z	9-Pentadecenoic acid	Lipids and lipid-like molecules	Fatty Acyls	15451-50-0	HMDB0029765	M+Na	C15H28O2	263.199		36.6	3.88	4.09782	83.9804
9.73_333.2058m/z	Carnosic acid	terpenoid compounds	Prenol lipids	61-54-1	HMDB0002358	2M-H	C10H12N2	319.192	319.192	39.3	0	-2.21565	99.2277
9.84_313.2385m/z	Octadecanedioic acid	Lipids and lipid-like molecules	Fatty Acyls	871-70-5	HMDB0000782	M+FA-H	C17H32O2	313.238	173.0805，227.2006，255.2313	41.6	8.77	0.19791	99.5327
9.84_335.2227m/z	Androsterone	Lipids and lipid-like molecules	Steroids and steroid derivatives	189165-79-5	HMDB0000031	M+H	C15H24	205.195	81.0694，149.1313	48.9	49.9	-2.10502	97.2939
9.89_215.1659m/z	3-Hydroxydodecanoic acid	Organic acids and derivatives	Hydroxy acids and derivatives	——	HMDB0000387	M+H	C16H26O3	267.195	166.0629，236.1399	40	21.4	-2.93527	82.1908
9.90_311.1276m/z	Artocarbene	Phenylpropanoids	Stilbenes	7493-78-9	HMDB0031744	M+FA-H	C15H20	245.154	219.137	42.3	21.6	-4.3904	94.8333
9.99_158.0968m/z	2,4-Dimethylquinoline	Organoheterocyclic compounds	Quinolines and derivatives	188417-26-7	HMDB0302385	M+Na	C13H16O4	259.094	177.0905，193.0857	40.3	8.69	-0.650504	93.7699
10.06_143.0859m/z	1-Methylnaphthalene	Benzenoids	Naphthalenes	——	HMDB0032860	M+Na	C20H34O	313.251	81.0695，161.1309，215.1788，231.1733，271.2020	42.8	24	2.69963	93.2036
10.08_337.2374m/z	Leukotriene B4	Lipids and lipid-like molecules	Fatty Acyls	——	HMDB0001085	M+FA-H	C17H34O	299.259	227.201	38.8	3.69	-1.20844	91.8236
10.14_169.1585m/z	10-Undecenal	Organooxygen compounds	Organooxygen compounds	55297-87-5	HMDB0031128	M+H	C17H24O2	261.185	107.0488，171.0810，203.1063	44	23.7	-0.563408	96.7919
10.23_167.0708m/z	3-(3-Hydroxyphenyl)propanoic acid	Phenylpropanoids	Phenylpropanoic acids	621-54-5	HMDB0000375	M+H	C9H10O3	167.071	118.0408，150.0671	42.1	35.5	3.19493	79.0091
10.24_315.2538m/z	Oenanthic ether	Lipids and lipid-like molecules	Fatty Acyls	28874-58-0	HMDB0000798	M+Na	C20H38O2	333.277	163.146	40	5.72	2.53657	97.0771
10.27_193.0856m/z	(R)-Shinanolone	Benzenoids	Tetralins	——	HMDB0030580	M+Na	C18H20O4	323.127		38.5	6.25	4.68542	91.4335
10.27_245.1538m/z	α-Amylcinnamyl acetate	Benzenoids	Benzene and substituted derivatives	117-39-5	HMDB0036207	M+H	C15H10O7	303.049	111.0430，129.0552，165.0173，229.0489，257.0432	47.9	45.8	-3.16552	97.5353
10.28_357.1706m/z	Malabaricone C	Organooxygen compounds	Organooxygen compounds	116-31-4	HMDB0005798	M+H	C20H28O	285.22	107.0487，161.0965	40.7	9.89	-2.83064	96.9701
10.43_209.1157m/z	3-Oxodecanoic acid	Organic acids and derivatives	Keto acids and derivatives	——	HMDB0010724	M+FA-H	C14H18O	247.134	177.0541，219.1027，233.1165	46.4	34.9	-1.69118	98.8802
10.43_237.1814m/z	Betaine	Organic acids and derivatives	Carboxylic acids and derivatives	446881-43-2	HMDB0000043	M+FA-H	C9H16O3	217.108		37.8	0	0.719681	90.0094
10.43_347.1502m/z	Gibberellin A3	terpenoid compounds	Prenol lipids	——	HMDB0003559	M+FA-H	C20H24O5	389.16	345.168	43	19.5	-0.805942	96.3258
10.46_277.2154m/z	19-Norandrosterone	Lipids and lipid-like molecules	Steroids and steroid derivatives	——	HMDB0002697	M+Na	C12H18O2	217.119	145.099	40.1	5.29	-2.54815	98.2343
10.53_261.1848m/z	Falcarindiol	Lipids and lipid-like molecules	Fatty Acyls	506-13-8	HMDB0033941	M+FA-H	C15H30O	271.228	225.221	45.1	27.1	0.843149	99.3591
10.57_205.1221m/z	4-Hydroxy-3-(3-methyl-2-butenyl)acetophenone	Organooxygen compounds	Organooxygen compounds	1002-84-2	HMDB0030770	M+Na	C15H30O2	265.215	135.115	37.6	1.26	3.85647	91.3036
10.58_351.1552m/z	5-Hydroxy-7-(4-hydroxy-3-methoxyphenyl)-1-phenyl-3-heptanone	Phenylpropanoids	Diarylheptanoids	——	HMDB0029524	M+H	C11H16O	165.127	77.0384	39.6	7.73	-1.07851	91.3731
10.63_165.1272m/z	1-(1-Methoxy-1-methylethyl)-4-methylbenzene	Benzenoids	Benzene and substituted derivatives	491-70-3	HMDB0029653	M+H	C15H10O6	287.054	121.0280，149.0236，287.0536	43.3	22.6	-2.46246	96.956
10.67_285.2205m/z	Retinal	Lipids and lipid-like molecules	Prenol lipids	1096-38-4	HMDB0001358	M+H	C21H28O2	313.217	105.0695，145.0997，301.2140	42.2	16.7	2.4682	97.3088
10.70_135.0800m/z	(4-Methylphenyl)acetaldehyde	Benzenoids	Benzene and substituted derivatives	480-19-3	HMDB0029639	M+H	C16H12O7	317.064	285.0393，302.0418	49.2	53.6	-3.62494	96.8209
10.89_265.2147m/z	Pentadecanoic acid	Lipids and lipid-like molecules	Fatty Acyls	544-63-8	HMDB0000826	2M-H	C7H14O	227.202	227.2	39.4	0	-0.432817	97.7259
10.95_305.2101m/z	3α,16β-Dihydroxyandrostenone	Lipids and lipid-like molecules	Steroids and steroid derivatives	90-27-7	HMDB0000309	M+H	C10H12O2	165.09	118.0407，124.0515，150.0671，165.0903	48.1	48.1	-4.94292	98.268
11.08_147.0810m/z	4-Phenyl-2-butenal	Benzenoids	Benzene and substituted derivatives	73815-20-0	HMDB0029602	2M-H	C15H16O4	519.2		35.7	0	-4.77675	84.1305
11.13_257.0808m/z	Dihydrodaidzein	Phenylpropanoids	Isoflavonoids		HMDB0005760	M+H	C11H11N	158.097	77.0377	39.1	10.1	2.6053	88.4239
11.14_335.1622m/z	Methyl (9Z)-10'-oxo-6,10'-diapo-6-carotenoate	Lipids and lipid-like molecules	Fatty Acyls	463-40-1	HMDB0031976	2M-H	C10H14N2	323.223		38.2	0	-3.90431	95.7666
11.22_277.1800m/z	Cyclandelate	Benzenoids	Benzene and substituted derivatives	520-36-5	HMDB0015586	M+H	C15H10O5	271.06	137.0231，161.0217	48.9	47.7	0.93413	97.847
11.25_179.1063m/z	5-Phenylvaleric acid	Lipids and lipid-like molecules	Fatty Acyls	——	HMDB0002043	2M+H	C14H22O2	445.33		33	0	-1.66022	66.8452
11.26_319.1921m/z	Tryptamine	Organoheterocyclic compounds	Indoles and derivatives	106-30-9	HMDB0000303	2M-H	C9H18O2	315.254	83.0511	38.4	0.0591	-1.03826	93.2653
11.31_357.3016m/z	monoacylglyceride	Lipids and lipid-like molecules	Glycerolipids	611-73-4	HMDB0011536	M+H	C16H12O6	301.071	153.0561，301.0700	39.5	7.58	0.325266	90.4848
11.32_191.1794m/z	2-Methyl-2-phenyl-undecane	Benzenoids	Benzene and substituted derivatives	65349-37-3	HMDB0013820	M-H, M+FA-H	C18H20O4	299.129		51.3	60.5	0.865628	96.8723
11.39_207.1740m/z	2,4-Di-tert-butylphenol	Benzenoids	Benzene and substituted derivatives	884-33-3	HMDB0013816	M+FA-H	C10H10O2	207.066	135.044	38.6	5.54	-1.376	89.3135
11.41_305.2122m/z	5-Androstene-3b,16b,17a-triol	Lipids and lipid-like molecules	Steroids and steroid derivatives	4130-42-1	HMDB0000523	M+Na	C16H26O	257.188		37.7	2.36	2.24465	89.0077
11.50_265.1947m/z	p-Mentha-1,3,5,8-tetraene	Benzenoids	Benzene and substituted derivatives	480-41-1	HMDB0029641	M+H	C15H12O5	273.075	137.022	39.3	4.62	-1.60106	93.87
11.62_379.2130m/z	15-Keto-13,14-dihydroprostaglandin A2	Lipids and lipid-like molecules	Fatty Acyls	——	HMDB0001244	M+Na	C17H32O2	291.23	175.1446，291.2296	34.7	5.11	0.269606	68.8927
11.64_277.2140m/z	Hypogeic acid	Lipids and lipid-like molecules	Fatty Acyls	638-66-4	HMDB0002186	M+FA-H	C18H36O	313.274	227.2004，255.2311	38.1	6.95	-2.63853	86.5908
11.69_113.0594m/z	trans-1,2-Dihydrobenzene-1,2-diol	Organooxygen compounds	Organooxygen compounds	60828-06-0	HMDB0001164	M+Na	C17H30O3	305.21		37.5	0	4.91385	93.0249
11.69_159.1167m/z	1-Phenyl-1-cyclohexene	Benzenoids	Benzene and substituted derivatives	2068—02—2	HMDB0243990	M+H	C17H14O7	331.08	167.0357，299.0530，316.0586	50.9	61.3	-2.42111	96.1345
11.69_177.1630m/z	(6E,8E)-4,6,8-Megastigmatriene	Hydrocarbons	Unsaturated hydrocarbons	194144-02-0	HMDB0035180	M+H	C19H18O4	311.128	91.0537，145.0654，175.0768	33.6	16.9	-0.748272	51.7851
11.69_205.1190m/z	Serylvaline	Organic acids and derivatives	Carboxylic acids and derivatives	16630-55-0	HMDB0029052	M+FA-H	C6H12O2S	193.055		36.7	0	4.42419	88.4833
11.69_301.2152m/z	retinaldehyde	Lipids and lipid-like molecules	Prenol lipids	505-54-4	HMDB0001852	M+Na	C16H30O4	309.202		35.7	0	-4.09619	83.0981
11.69_323.1268m/z	D-Pantothenoyl-L-cysteine	Organic acids and derivatives	Peptidomimetics	89-83-8	HMDB0006834	M+Na	C10H14O	173.094	77.0380，105.0694，119.0845，145.1004	43.3	25.9	4.84392	96.3908
11.76_221.1505m/z	5Z-Dodecenoic acid	Lipids and lipid-like molecules	Fatty Acyls	334-48-5	HMDB0000529	2M-H	C10H20O2	343.285	227.2	39.8	0.926	-0.320205	98.4234
11.76_303.2306m/z	Linoleic acid	Lipids and lipid-like molecules	Fatty Acyls	83-48-7	HMDB0000673	M+Na	C29H48O	435.359	203.178	36.2	4.03	-1.29223	78.5442
11.78_225.1851m/z	Goshuyic acid	Lipids and lipid-like molecules	Fatty Acyls	516-54-1	HMDB0000560	2M-H	C11H18O2	363.254	83.0499	38.4	0.0489	-0.792388	93.0977
11.95_279.2306m/z	Palmitic acid	Lipids and lipid-like molecules	Fatty Acyls	34625-86-0	HMDB0000220	2M-H	C15H22O	435.326	83.0500，163.1112	37.7	0.325	-0.839584	89.1675
11.96_203.1791m/z	(6α,7α,10α)-1(5),3-Aromadendradiene	Hydrocarbons	Unsaturated hydrocarbons	17388-80-6	HMDB0035707	2M+H	C10H11ClO2	397.097		33.4	0	0.518646	67.6446
11.96_324.1348n	alkyl-DHAP	Organooxygen compounds	Organooxygen compounds	201996-43-2	HMDB0011675	M+Na	C20H24O3	335.162	137.06	36.7	1.76	1.39822	83.4761
12.01_539.2665m/z	Ciproxifan	Organooxygen compounds	Organooxygen compounds	2270-20-4	HMDB0250271	M+H	C11H14O2	179.106	148.0865，151.0750，164.0832	55.1	78.6	-1.95995	99.0132
12.06_109.1010m/z	1,3-Butadiene	Hydrocarbons	Unsaturated hydrocarbons	90-12-0	HMDB0041792	M+H	C11H10	143.086	143.086	43.2	22.6	2.7997	96.8222
12.06_135.1165m/z	p-Cymene	terpenoid compounds	Prenol lipids	45162-48-9	HMDB0005805	M-H	C12H24O3	215.166		36.7	0	2.93848	87.0153
12.06_205.1946m/z	delta-Amorphene	terpenoid compounds	Prenol lipids	98—01-1	HMDB0030644	M+H	C5H4O2	97.0287	97.0274	38.1	0	3.04266	94.2821
12.14_205.1198m/z	2,2,7,7-Tetramethyl-1,6-dioxaspiro[4.4]non-3-ene	Organooxygen compounds	Organooxygen compounds	——	HMDB0030006	M+H	C21H40O4	357.302	265.2533，339.2894	41.1	17.5	4.57422	93.4735
12.33_313.2170m/z	16-Dehydroprogesterone	Lipids and lipid-like molecules	Steroids and steroid derivatives	81426-18-8	HMDB0000995	M+H	C21H24O7	389.159		38.6	0	-0.293291	93.5653
12.65_309.2025m/z	Hexadecanedioic acid	Lipids and lipid-like molecules	Fatty Acyls	297-76-7	HMDB0000672	2M-H	C12H16O2	383.221		38	0	-4.48398	94.9589
12.65_309.2068m/z	long-chain fatty acids	Lipids and lipid-like molecules	Fatty Acyls	112-80-1	HMDB0013623	M-H, 2M-H, M+FA-H	C18H34O2	281.249	83.0496，255.2312，281.2468	39.8	0.665	0.0513504	98.3923
12.90_297.1842m/z	17a-Ethynylestradiol	Lipids and lipid-like molecules	Steroids and steroid derivatives	——	HMDB0001926	M-H, M+FA-H	C28H36O13	579.208	417.153	44.1	27.5	-0.619005	93.7533
12.93_299.2589m/z	(R)-3-Hydroxy-Octadecanoic acid	Lipids and lipid-like molecules	Fatty Acyls	3862-26-8	HMDB0010737	2M+H	C12H23NO2	427.354		35.2	0	1.78592	77.9845
12.95_333.2772m/z	Adrenic acid	Lipids and lipid-like molecules	Fatty Acyls	432-60-0	HMDB0002226	M-H	C22H34O3	345.243		39.7	3.02	-0.541998	95.934
13.00_271.2281m/z	16-Hydroxyhexadecanoic acid	Lipids and lipid-like molecules	Fatty Acyls	63—05—8	HMDB0006294	2M-H	C10H14O2	331.191	331.19	39.3	0	-0.550036	97.2117
13.05_227.2016m/z	Myristic acid	Lipids and lipid-like molecules	Fatty Acyls	57—11—4	HMDB0000806	M+FA-H	C17H34	283.264	255.2313，283.2629	38.3	8.75	0.161323	83.028
13.05_389.1594m/z	8-Hydroxy-4'-methoxypinoresinol	Lignans compounds	Furanoid lignans	57—10—3	HMDB0033284	M+Na	C16H32O2	279.231		36.9	0	4.49268	89.8408
13.06_339.2318m/z	Plastoquinone 3	terpenoid compounds	Prenol lipids	112-45-8	HMDB0033786	M+H	C11H20O	169.158	81.0691，149.1312	40.5	13.2	-1.28274	90.7109
13.12_323.2229m/z	alpha-Linolenic acid	Lipids and lipid-like molecules	Fatty Acyls	5561-99-9	HMDB0001388	M+FA-H	C19H36	309.281		37.8	0	3.16922	92.509
13.19_445.3305m/z	1-a,24R,25-Trihydroxyvitamin D2	Lipids and lipid-like molecules	Steroids and steroid derivatives	34426-79-4	HMDB0006227	M+H	C20H18O5	339.122	200.0472，215.0700	42.4	37.3	-1.66028	76.8266
13.20_163.1461m/z	p-Menthane	terpenoid compounds	Prenol lipids	63335-25-1	HMDB0031455	M+FA-H	C20H24O3	357.171	122.0360，313.1786，339.1589，357.1690	40.9	17.8	-0.324192	87.2434
13.22_188.0835n	Trigoforin	Phenylpropanoids	Coumarins and derivatives	——	HMDB0029495	M+H	C10H11ClO2	199.052	91.0536	34.4	4.89	-0.474902	67.6446
13.31_265.2524m/z	(±)-(Z)-2-(5-Tetradecenyl)cyclobutanone	Organooxygen compounds	Organooxygen compounds	25126-70-9	HMDB0037543	M+FA-H	C18H28O	305.212	305.211	39.8	0	0.0202784	98.9123
13.31_291.2295m/z	Cyclohexaneundecanoic acid	Lipids and lipid-like molecules	Fatty Acyls	17817-88-8	HMDB0030997	2M-H	C6H12O4	295.14		39.1	0	1.53827	97.5235
13.35_313.2741m/z	Stearaldehyde	Lipids and lipid-like molecules	Fatty Acyls	90-50-6	HMDB0002384	M+FA-H	C11H12O3	237.077		37.8	0	0.260193	89.3711
13.42_343.2853m/z	Capric acid	Lipids and lipid-like molecules	Fatty Acyl	505-48-6	HMDB0000511	2M-H	C4H7O2-	173.081		38	0	-4.4873	95.2644
13.47_571.2793m/z	Morphine	Alkaloids and derivatives	Morphinans	1168-52-1	HMDB0014440	M-H	C23H32O2	339.232	339.23	42.7	19.8	-3.51999	97.9497
13.52_435.3592m/z	Stigmasterol	Lipids and lipid-like molecules	Steroids and steroid derivatives	55890-25-0	HMDB0000937	M-H	C21H24O7	387.145		41.5	16	0.40883	92.1564
13.59_325.2760m/z	6,10,14-Trimethyl-2-methylenepentadecanal	terpenoid compounds	Prenol lipids	26932-05-8	HMDB0034496	M+H	C13H16O2	205.122	93.0692，148.0515	47.4	41.1	-1.14169	97.3535
13.60_363.2538m/z	Allopregnanolone	Lipids and lipid-like molecules	Steroids and steroid derivatives	108907-55-7	HMDB0001449	M+H, M+Na	C20H24O5	345.168	203.1063，269.0812，345.1687	48.4	48.2	-3.80979	98.0765
13.66_435.3265m/z	Demethylphylloquinone	Lipids and lipid-like molecules	Prenol lipids	——	HMDB0004649	M+FA-H	C17H28O2	309.207	267.195	43	17.6	-1.218	98.7422
13.67_383.2211m/z	Ethynodiol Diacetate	Lipids and lipid-like molecules	Steroids and steroid derivatives	57-27-2	HMDB0014961	2M+H	C17H19NO3	571.279		38	0.392	-1.75307	91.537
13.70_247.1336m/z	(±)-Anisoxide	Organoheterocyclic compounds	Coumarans	3019-51-0	HMDB0030572	M-H, M+FA-H	C19H18O4	355.119	179.0363，281.1171，340.0940	42.1	16.4	0.931524	95.0386
13.92_479.3483m/z	Oleanolic acid	terpenoid compounds	Prenol lipids	103302-38-1	HMDB0002364	2M+H	C3H4O	113.059	113.059	39.3	2.98	-2.69039	96.551
13.94_313.2510m/z	(3S,6E,10E)-1,6,10,14-Phytatetraen-3-ol	terpenoid compounds	Prenol lipids	——	HMDB0035083	M+H, M+Na, 2M+H	C20H20O4	325.142	135.0435，161.0596，203.1059，309.1116，325.1420	42	17.3	-4.0434	97.5639
13.95_282.2559n	Oleic acid	Lipids and lipid-like molecules	Fatty Acyls	102-94-3	HMDB0000207	M-H	C10H10O4	193.05		37.7	2.17	-2.22107	88.8351
14.01_427.3538m/z	3a,7a-Dihydroxy-5b-cholestane	Lipids and lipid-like molecules	Steroids and steroid derivatives	51468-86-1	HMDB0006893	M+H	C13H20	177.163	95.0850，133.1003，175.1478	41.3	24.2	-4.68947	87.831
14.14_345.2433m/z	Allylestrenol	Lipids and lipid-like molecules	Steroids and steroid derivatives	111778-06-4	HMDB0015500	M+H	C15H22	203.179	91.0536，161.1317	41.9	13.2	-1.74606	98.2996
14.68_331.1913m/z	Androstenedione	Lipids and lipid-like molecules	Steroids and steroid derivatives	106-99-0	HMDB0000053	M+H	C8H12	109.101	69.0693，81.0694，93.0693，107.0844	46.5	41.7	-1.65794	92.9009
14.85_165.1243m/z	Dihydroisophorol	Organooxygen compounds	Organooxygen compounds	74872-89-2	HMDB0029557	M+FA-H	C20H30O4	379.213	333.206	40.5	10.8	1.28324	93.0365
14.89_283.2643m/z	Stearic acid	Lipids and lipid-like molecules	Fatty Acyls	5698-50-0	HMDB0000827	2M-H	C4H6O2	171.066		38.2	0	-3.60303	95.2753
14.89_309.2807m/z	11Z-Eicosenoic acid	Lipids and lipid-like molecules	Fatty Acyls	537-98-4	HMDB0002231	M+FA-H	C10H10O4	239.055		40.8	12.6	-3.33124	95.1911
14.94_69.0446m/z	Imidazole	Organoheterocyclic compounds	Azoles	53-41-8	HMDB0001525	2M-H	C10H16O2	335.223	77.0377，145.1009	41.6	18.3	-0.347833	90.285

## Sheet: Sheet2
Compound ID	Name	super class	Class	CAS	HMDB.ID	Adducts	Formula	Measured value (m/z)	MS/MS(m/z)	Score	Fragmentation Score	Mass Error (ppm)	Isotope Similarity
