# Supplementary material for: Exploration of the varieties differences on the volatile and non-volatile metabolites of Alpinia galanga and Myristica fragrans utilizing electronic sensing evaluation and untargeted metabolomics analysis
Source: Food Chem X. 2025 May 9;28:102514. doi: 10.1016/j.fochx.2025.102514 (PMC12145681; doi:10.1016/j.fochx.2025.102514)
Supplement: Supplementary file 3 — Supplementary material 3 [file mmc3.xlsx]

## Sheet: Sheet1
CAS No.	Component Name	Formula (mol ion)	SI	Class
-	N-carbobenzyloxy-l-tyrosyl-l-valine	C22H26N2O6	834	Others
-	cis-muurola-3,5-diene	C15H24	815	fatty hydrocarbons
-	（2-fluorophenyl ester）4-Butylbenzoic acid	C17H17FO2	851	esters
100-41-4	ethyl-Benzene	C8H10	845	fatty hydrocarbons
100-42-5	Styrene	C8H8	811	fatty hydrocarbons
100-51-6	Benzenemethanol	C7H8O	872	alcohols
100-52-7	Benzaldehyde	C7H6O	829	aldehydes
10160-87-9	3,3-Diethoxy-1-propyne	C7H12O2	840	fatty hydrocarbons
10208-80-7	(1S,4aS,8aR)-1-isopropyl-4,7-dimethyl-1,2,4a,5,6,8a-hexahydronaphthalene	C15H25	853	aromatic hydrocarbons
103-26-4	Methyl cinnamate	C10H10O2	835	esters
10374-74-0	7-Tetradecene	C14H28	904	fatty hydrocarbons
104-46-1	Anethole	C10H12O	823	aromatic hydrocarbons
10599-70-9	3-Acetyl-2,5-dimethyl furan	C8H10O2	839	aromatic hydrocarbons
106-44-5	p-Cresol	C7H8O	855	phenols
1076-56-8	2-methoxy-4-methyl-1-(1-methylethyl)-Benzene	C11H16O	853	aromatic hydrocarbons
108-05-4	Acetic acid ethenyl ester	C4H6O2	842	esters
108-24-7	Acetic anhydride	C10H16	815	acids
108-88-3	methyl-Benzene	C7H8	823	fatty hydrocarbons
108-94-1	Cyclohexanone	C6H10O	852	ketones
108-95-2	Phenol	C6H6O	878	phenols
110-83-8	Cyclohexene	C6H10	929	fatty hydrocarbons
111-65-9	Octane	C8H18	913	fatty hydrocarbons
111-84-2	Nonane	C9H20	930	fatty hydrocarbons
112-63-0	Methyl linoleate	C19H34O2	803	esters
113944-48-2	(E)-3-(4-Acetoxyphenyl)allyl acetate	C13H14O4	802	esters
115-07-1	1-Propene	C3H6	934	fatty hydrocarbons
118-65-0	Isocaryophyllene	C15H24	904	aromatic hydrocarbons
119-64-2	1,2,3,4-tetrahydro-Naphthalene	C10H12	846	aromatic hydrocarbons
122-03-2	Cuminaldehyde	C10H12O	916	aldehydes
123-92-2	Isoamyl acetate	C7H14O2	845	esters
127-91-3	β-Pinene	C10H16	884	fatty hydrocarbons
13287-21-3	6-methyl-Tridecane	C14H30	801	fatty hydrocarbons
13466-78-9	3-Carene	C10H16	873	fatty hydrocarbons
13474-59-4	trans-α-Bergamotene	C15H24	809	fatty hydrocarbons
13877-91-3	β-Ocimene	C10H16	844	fatty hydrocarbons
140660-31-7	1-(5-Tert-butyl-2,4-dihydroxyphenyl)ethanone	C12H16O3	853	ketones
14293-08-4	5-(cyclohexylmethyl)-2-Pyrrolidinone	C11H19NO	974	ketones
1461-02-5	1-(1,5-dimethylhexyl)-4-methyl-Benzene	C15H24	814	fatty hydrocarbons
1528-21-8	Ethylidenecyclobutane	C6H10	827	fatty hydrocarbons
15537-55-0	cis-4-thujanol	C10H18O	902	alcohols
15764-16-6	2,4-dimethyl-Benzaldehyde	C9H10O	827	aldehydes
1576-87-0	(E)-2-Pentenal	C5H8O	868	aldehydes
16327-38-1	3,3-dimethyl-Cyclobutene	C6H10	881	fatty hydrocarbons
16409-43-1	Rose oxide	C10H18O	885	fatty hydrocarbons
16416-42-5	8-Heptadecene	C17H34	810	fatty hydrocarbons
16607-77-5	1,3,7-Octatrien-5-yne	C8H8	821	fatty hydrocarbons
16721-39-4	trans-Piperitenol	C10H18O	824	alcohols
16747-26-5	2,2,4-Trimethylhexane	C9H20	845	fatty hydrocarbons
16747-32-3	3-ethyl-2,2-dimethyl-Pentane	C9H20	810	fatty hydrocarbons
16844-42-1	3-(phenylmethyl)-Sydnone	C9H8N2O2	991	ketones
1700-37-4	3-(phenylmethoxy)-Benzaldehyde	C14H12O2	834	aldehydes
17066-67-0	β-Selinene	C15H24	822	fatty hydrocarbons
17301-32-5	4,7-dimethyl-Undecane	C13H28	894	fatty hydrocarbons
17302-28-2	2,6-dimethyl-Nonane	C11H24	831	fatty hydrocarbons
17302-32-8	3,7-dimethyl-Nonane	C11H24	889	fatty hydrocarbons
17312-54-8	3,7-dimethyl-Decane	C12H26	875	fatty hydrocarbons
17699-14-8	α-Cubebene	C15H24	871	fatty hydrocarbons
17699-16-0	4-Thujanol	C10H16	815	alcohols
18312-21-5	trans-Isomyristicin	C11H12O3	842	Others
18368-95-1	1,3,8-p-Menthatriene	C10H14	819	fatty hydrocarbons
186350-72-1	aR-Curcumen-15-al	C15H20O	808	aromatic hydrocarbons
1889-67-4	(2,3-Dimethylbutane-2,3-diyl)dibenzene	C18H22	853	fatty hydrocarbons
1942-46-7	5-Decyne	C10H18	898	fatty hydrocarbons
19888-34-7	HumuleneepoxideII	C15H24O	837	fatty hydrocarbons
19995-92-7	ethenylmethylene-Cyclohexene	C6H8	826	fatty hydrocarbons
20126-76-5	(-)-Terpinen-4-ol	C10H18O	890	fatty hydrocarbons
20129-39-9	α-Corocalene	C15H20	983	aromatic hydrocarbons
20675-95-0	4-Propenyl-2,6-dimethoxyphenol	C11H14O3	800	phenols
21195-59-5	p-Mentha-1,5,8-triene	C10H14	839	fatty hydrocarbons
21391-99-1	α-Calacorene	C15H20	829	aromatic hydrocarbons
2142-73-6	1-(2,5-dimethylphenyl)-Ethanone	C10H12O	824	ketones
2153-66-4	Santolina triene	C10H16	910	fatty hydrocarbons
22927-13-5	2-ethyl-Benzaldehyde	C9H10O	818	aldehydes
232-95-1	Naphtho[2,1-b]furan	C12H8O	804	aromatic hydrocarbons
2387-78-2	Cyperene	C15H24	883	fatty hydrocarbons
23986-74-5	Germacrene D	C15H24	810	fatty hydrocarbons
2409-55-4	2-tert-Butyl-4-methylphenol	C11H16O	863	phenols
24703-35-3	Bicyclogermacrene	C15H24	816	fatty hydrocarbons
2471-83-2	1-ethylidene-1H-Indene	C11H10	804	fatty hydrocarbons
25246-27-9	Alloaromadendrene	C15H24	836	fatty hydrocarbons
2785-87-7	2-methoxy-4-propyl-Phenol	C10H14O2	879	phenols
2785-89-9	4-ethyl-2-methoxy-Phenol	C9H12O2	807	phenols
28634-89-1	β-Thujene	C10H16	864	fatty hydrocarbons
2867-05-2	3-Thujene	C10H16	802	fatty hydrocarbons
29050-33-7	(+)-4-Carene	C10H16	845	fatty hydrocarbons
2944-47-0	o-Isopropylanisole	C10H14O	978	aromatic hydrocarbons
29803-81-4	1-methyl-4-(1-methylethyl)-2-Cyclohexen-1-ol	C10H18O	835	alcohols
30434-64-1	3,4-Dimethylcyclopent-2-enone	C7H10O	925	ketones
30614-67-6	3-Furylmethyl acetate	C7H8O3	915	esters
30824-67-0	γ-elemene	C15H24	841	fatty hydrocarbons
3145-76-4	1-Methyl-2-phenylcyclopropane	C10H12	890	fatty hydrocarbons
31983-22-9	α-Muurolene	C15H24	821	aromatic hydrocarbons
3290-53-7	(2-methyl-2-propenyl)-Benzene	C10H12	825	fatty hydrocarbons
3338-55-4	(Z)-B-ocimenen	C10H16	856	fatty hydrocarbons
3387-41-5	Sabinen	C10H16	892	fatty hydrocarbons
34314-83-5	4-Methyl-2,3-dihydrofuran	C5H8O	830	aromatic hydrocarbons
3479-89-8	3,7,7-Trimethylcyclohepta-1,3,5-triene	C10H14	950	aromatic hydrocarbons
3588-18-9	2,6-dimethyl-5,7-Octadien-4-one	C10H16O	817	ketones
3637-01-2	1-(3,4-dimethylphenyl)-Ethanone	C10H12O	924	ketones
3691-11-0	Delta-Guaiene	C15H24	861	fatty hydrocarbons
3691-12-1	α-Guaiene	C15H24	849	fatty hydrocarbons
37593-03-6	p-Heptylacetophenone	C15H22O	969	ketones
3779-61-1	trans-β-Ocimene	C10H16	874	fatty hydrocarbons
3806-59-5	(Z,Z)-1,3-Cyclohexadiene	C8H12	876	fatty hydrocarbons
3853-83-6	α-Himachalene	C15H24	840	fatty hydrocarbons
3856-25-5	Copaene	C15H24	877	fatty hydrocarbons
4180-23-8	trans-anethole	C10H12O	869	aromatic hydrocarbons
4396-98-9	2-phenyl-2-Hexanol	C12H18O	932	alcohols
4463-33-6	2,3-Dimethoxytoluene	C9H12O2	829	fatty hydrocarbons
4630-07-3	Valencene	C15H24	890	aromatic hydrocarbons
464-06-2	2,2,3-Trimethylbutane	C7H16	909	fatty hydrocarbons
464-17-5	Bornylene	C10H16	833	fatty hydrocarbons
464-49-3	(+)-2-Bornanone	C10H16O	812	fatty hydrocarbons
470-82-6	1,8-Cineole	C10H18O	804	aromatic hydrocarbons
471-84-1	alpha-Fenchene	C10H16	829	fatty hydrocarbons
4824-76-4	Carbonic acid, butyl phenyl ester	C11H14O3	817	esters
483-76-1	δ-Cadinene	C15H24	805	aromatic hydrocarbons
483-78-3	Cadalene	C15H18	848	aromatic hydrocarbons
487-11-6	1,2,3-trimethoxy-5-(2-propenyl)-Benzene	C12H16O3	939	fatty hydrocarbons
487-69-4	2,4-dihydroxy-6-methyl-Benzaldehyde	C8H8O3	923	aldehydes
488-97-1	1,3,3-trimethyl-Tricyclo[2.2.1.0(2,6)]heptane	C10H16	853	fatty hydrocarbons
4984-85-4	4-Hydroxy-3-hexanone	C6H12O2	950	ketones
498-60-2	3-Furaldehyde	C5H4O2	885	aldehydes
499-97-8	1-methylene-4-(1-methylethenyl)-Cyclohexane	C10H16	823	fatty hydrocarbons
501-92-8	4-(2-propenyl)-Phenol	C9H10O	848	phenols
50277-34-4	β-Calacorene	C15H20	814	aromatic hydrocarbons
513-81-5	2,3-dimethyl-1,3-Butadiene	C6H10	907	fatty hydrocarbons
513-86-0	3-hydroxy-2-butanone	C4H8O2	821	ketones
514-94-3	1,5,5,6-tetramethyl-1,3-Cyclohexadiene	C10H16	871	fatty hydrocarbons
5150-42-5	2,3-Dimethoxyphenol	C8H10O3	838	phenols
52097-85-5	2-propenylidene-Cyclobutene	C7H8	852	fatty hydrocarbons
5273-85-8	1,2,3-trimethoxy-5-(1-propenyl)-Benzene	C12H16O3	861	aromatic hydrocarbons
527-84-4	2-Isopropyltoluene	C10H14	865	aromatic hydrocarbons
529-16-8	Santene	C9H14	849	fatty hydrocarbons
534-22-5	2-methyl-Furan	C5H6O	859	aromatic hydrocarbons
535-77-3	3-Isopropyltoluene	C10H14	902	fatty hydrocarbons
53585-13-0	γ-bisabolene	C15H24	805	fatty hydrocarbons
536-60-7	4-Isopropylbenzyl alcohol	C10H14O	812	alcohols
538-93-2	Isobutylbenzene	C10H14	858	fatty hydrocarbons
54324-03-7	Bicyclosesquiphellandrene	C15H24	848	aromatic hydrocarbons
544-25-2	1,3,5-Cycloheptatriene	C7H8	856	fatty hydrocarbons
544-76-3	Hexadecane	C16H34	803	fatty hydrocarbons
546-79-2	Sabinene hydrate	C10H18O	839	alcohols
5471-51-2	4-(4-hydroxyphenyl)-2-Butanone	C10H12O2	816	ketones
55153-12-3	2-(formyloxy)-1-phenyl-Ethanone	C9H8O3	854	ketones
554-59-6	(-)-cis-Carane	C10H18	954	fatty hydrocarbons
554-61-0	2-Carene	C10H16	880	fatty hydrocarbons
562-74-3	Terpinen-4-ol	C10H18O	819	alcohols
563-16-6	3,3-dimethyl-Hexane	C8H18	828	fatty hydrocarbons
563-46-2	2-Methyl-1-butene	C5H10	877	fatty hydrocarbons
58319-06-5	Sesquithujene	C15H24	836	fatty hydrocarbons
585-34-2	m-tert-butyl-Phenol	C10H14O	826	phenols
586-62-9	Terpinolene	C10H16	840	fatty hydrocarbons
586-63-0	Isoterpinolene	C10H16	837	fatty hydrocarbons
5888-52-8	3,4-Dimethoxyphenylpropane	C11H16O2	828	fatty hydrocarbons
589-43-5	2,4-Dimethylhexane	C8H18	821	fatty hydrocarbons
607-91-0	Myristicin	C11H12O3	865	aromatic hydrocarbons
620-02-0	5-methylfurfural	C6H6O2	800	aldehydes
62016-37-9	2,4,6-trimethyl-Octane	C11H24	839	fatty hydrocarbons
621-59-0	3-hydroxy-4-methoxy-Benzaldehyde	C8H8O3	845	aldehydes
62238-24-8	1,5-Dimethyl-6-methylenespiro[2.4]heptane	C10H16	854	fatty hydrocarbons
627-09-8	Propargyl acetate	C5H6O2	841	esters
628-63-7	Acetic acid, pentyl ester	C7H14O2	915	esters
6379-72-2	Methylisoeugenol	C11H14O2	872	phenols
6380-24-1	Isoeugenyl methyl ether	C11H14O2	890	phenols
64-19-7	Acetic acid	C2H4O2	844	acids
66-25-1	Hexanal	C6H12O	824	aldehydes
6752-80-3	(E)-2,6-Dimethylocta-5,7-dien-4-one	C10H16O	832	ketones
6753-98-6	Humulene	C15H24	829	fatty hydrocarbons
67-66-3	Trichloromethane	CHCl3	909	aromatic hydrocarbons
67690-48-6	Sabinone	C10H14O	889	ketones
6831-16-9	(-)-Aristolene	C15H24	827	aromatic hydrocarbons
7051-52-7	1,1'-Bicyclobutyl	C8H14	870	fatty hydrocarbons
717-74-8	1,3,5-tris(1-methylethyl)-Benzene	C15H24	841	fatty hydrocarbons
72014-90-5	2,3,4-trimethyl-1,4-Pentadiene	C8H14	805	fatty hydrocarbons
73830-87-2	2-Oxobicyclo(3.2.2)nona-3,6-dien-1-yl benzoate	C16H14O3	822	esters
74630-39-0	4-Methyl-1-undecene	C12H24	830	fatty hydrocarbons
75-07-0	Acetaldehyde	C2H4O	892	aldehydes
7525-62-4	1-ethenyl-3-ethyl-Benzene	C10H12	806	fatty hydrocarbons
7555-67-1	(cyclopropylidenemethyl)-Benzene	C10H10	849	aromatic hydrocarbons
75873-01-7	1-methyl-3-(2-methyl-1-propenyl)-Cyclohexene	C10H18	856	fatty hydrocarbons
76-22-2	Camphor	C10H16O	818	ketones
763-93-9	3-Hexen-2-one	C6H10O	878	ketones
764-58-9	(E)-3-Hepten-1-yne	C7H10	806	fatty hydrocarbons
7785-70-8	α-Pinene	C10H16	821	fatty hydrocarbons
78-84-2	2-methyl-Propanal	C4H8O	800	aldehydes
78-93-3	2-Butanone	C4H8O	938	ketones
79-20-9	Acetic acid, methyl ester	C3H6O2	905	esters
79-92-5	Camphene	C10H16	904	fatty hydrocarbons
831-00-5	2',4'-Dimethoxypropiophenone	C11H14O3	853	ketones
84-69-5	Diisobutyl phthalate	C16H22O4	939	esters
84-74-2	Dibutyl Phthalate	C16H22O4	912	esters
874-41-9	1-ethyl-2,4-dimethyl-Benzene	C10H14	843	fatty hydrocarbons
87-44-5	Caryophyllene	C15H24	956	fatty hydrocarbons
88-18-6	2-(1,1-dimethylethyl)-Phenol	C10H14O	843	phenols
89-74-7	1-(2,4-dimethylphenyl)-Ethanone	C10H12O	812	ketones
90-12-0	1-methyl-Naphthalene	C11H10	898	aromatic hydrocarbons
91-20-3	Naphthalene	C10H8	984	aromatic hydrocarbons
91-57-6	2-methyl-Naphthalene	C11H10	907	aromatic hydrocarbons
930-27-8	3-methyl-Furan	C5H6O	917	aromatic hydrocarbons
93-15-2	Methyleugenol	C11H14O2	305	phenols
934-74-7	1-ethyl-3,5-dimethyl-Benzene	C10H14	822	fatty hydrocarbons
94-59-7	Safrole	C10H10O2	817	aromatic hydrocarbons
95-48-7	2-methyl-Phenol	C7H8O	804	phenols
95-63-6	1,2,4-Trimethylbenzene	C9H12	850	fatty hydrocarbons
95-65-8	3,4-dimethyl-Phenol	C8H10O	858	phenols
95910-36-4	（-）-isoledene	C15H24	808	fatty hydrocarbons
97-54-1	Isoeugenol	C10H12O2	820	phenols
98-00-0	2-Furanmethanol	C5H6O2	890	aromatic hydrocarbons
98-01-1	2-Furancarboxaldehyde	C5H4O2	822	aldehydes
98-29-3	4-tert-Butylcatechol	C10H14O2	871	phenols
98-54-4	4-tert-Butylphenol	C10H14O	810	phenols
98-82-8	(1-methylethyl)-Benzene	C9H12	908	aromatic hydrocarbons
98-85-1	1-Phenylethanol	C8H10O	921	alcohols
99-83-2	α-Phellandrene	C10H16	841	fatty hydrocarbons
99-84-3	β-Terpinene	C10H16	864	fatty hydrocarbons
99-85-4	γ-Terpinene	C10H16	819	fatty hydrocarbons
99-86-5	α-Terpinene	C10H16	814	fatty hydrocarbons
99-87-6	p-Cymene	C10H14	869	fatty hydrocarbons
