# Supplementary material for: Exploration of the varieties differences on the volatile and non-volatile metabolites of Alpinia galanga and Myristica fragrans utilizing electronic sensing evaluation and untargeted metabolomics analysis
Source: Food Chem X. 2025 May 9;28:102514. doi: 10.1016/j.fochx.2025.102514 (PMC12145681; doi:10.1016/j.fochx.2025.102514)
Supplement: Supplementary file 4 — Supplementary material 4 [file mmc4.xlsx]

## Sheet: Sheet1
Samples		Source	Date of collection
H
	H1	Guangxi province	2024.4.14
	H2	Guangdong province	2024.4.11
	H3	Guangdong province	2024.4.13
	H4	Guangdong province	2024.4.11
	H5	Guangdong province	2024.4.12
	H6	Guangdong province	2024.4.11
	H7	Guangxi province	2024.4.12
	H8	Yunnan Province	2024.4.12
	H9	Guangxi province	2024.4.11
	H10	Yunnan Province	2024.4.11
R
	R1	Guangxi province	2024.4.14
	R2	Guangxi province	2024.4.11
	R3	Guangdong province	2024.4.13
	R4	Guangdong province	2024.4.11
	R5	Guangxi province	2024.4.12
	R6	Guangxi province	2024.4.11
	R7	Guangxi province	2024.4.12
	R8	Guangxi province	2024.4.12
	R9	Yunnan Province	2024.4.11
	R10	Guangxi province	2024.4.12
